# Supplementary material for: Hugo™ Versus daVinci™ Robot-Assisted Radical Prostatectomy: 1-Year Propensity Score-Matched Comparison of Functional and Oncological Outcomes
Source: J Clin Med. 2024 Nov 16;13(22):6910. doi: 10.3390/jcm13226910 (PMC11594860; doi:10.3390/jcm13226910)
Supplement: Supplementary file 1 [file jcm-13-06910-s001.zip]

Archive with 1 entries (1 files):
- jcm-3251109-supplementary.pdf
